# Supplementary material for: The Effect of a 13-Valent Conjugate Pneumococcal Vaccine on Circulating Antibodies Against Oxidized LDL and Phosphorylcholine in Man, A Randomized Placebo-Controlled Clinical Trial
Source: Biology (Basel). 2020 Oct 22;9(11):345. doi: 10.3390/biology9110345 (PMC7716233; doi:10.3390/biology9110345)
Supplement: Supplementary file 1 [file biology-09-00345-s001.zip]

Archive with 2 entries (2 files):
- CHDR1503-consort-checklist-Biology.pdf
- supplemental figure (1).pdf
